# Supplementary material for: Network Pharmacology-Guided Evaluation of Ginger and Cornelian Cherry Extracts Against Depression and Metabolic Dysfunction in Estrogen-Deficient Chronic Stressed Rats
Source: Int J Mol Sci. 2025 May 18;26(10):4829. doi: 10.3390/ijms26104829 (PMC12112620; doi:10.3390/ijms26104829)
Supplement: Supplementary file 1 [file ijms-26-04829-s001.zip]

Archive with 1 entries (1 files):
- ijms-3552662-supplementary.pdf
